# Supplementary material for: The Indigenous Probiotic Lactococcus lactis PH3-05 Enhances the Growth, Digestive Physiology, and Gut Microbiota of the Tropical Gar (Atractosteus tropicus) Larvae
Source: Animals (Basel). 2024 Sep 13;14(18):2663. doi: 10.3390/ani14182663 (PMC11428600; doi:10.3390/ani14182663)
Supplement: Supplementary file 1 [file animals-14-02663-s001.zip]

Archive with 1 entries (1 files):
- animals-3176499-supplementary.pdf
